# Supplementary material for: Neural connectome of the ctenophore statocyst
Source: eLife. 2026 Feb 17;14:RP108420. doi: 10.7554/eLife.108420 (PMC12912722; doi:10.7554/eLife.108420)
Supplement: Figure 2—source data 1. [file elife-108420-fig2-data1.csv]

celltype	characteristic	value
1c	mean_vesicles_syn	0
1c	mean_vesicles_no_syn	6.4
2c	mean_vesicles_syn	0.1
2c	mean_vesicles_no_syn	5.5
ANN	mean_vesicles_syn	116.66666666666667
ANN	mean_vesicles_no_syn	42.333333333333336
bal	mean_vesicles_syn	0
bal	mean_vesicles_no_syn	5.75
brg	mean_vesicles_syn	2.466666666666667
brg	mean_vesicles_no_syn	10.2
cg	mean_vesicles_syn	0
cg	mean_vesicles_no_syn	7.333333333333333
do	mean_vesicles_syn	0
do	mean_vesicles_no_syn	5
dv	mean_vesicles_syn	0
dv	mean_vesicles_no_syn	4.333333333333333
ef	mean_vesicles_syn	0
ef	mean_vesicles_no_syn	5.4
imc	mean_vesicles_syn	0
imc	mean_vesicles_no_syn	16.333333333333332
la	mean_vesicles_syn	0
la	mean_vesicles_no_syn	17
li	mean_vesicles_syn	0
li	mean_vesicles_no_syn	36
muc	mean_vesicles_syn	0
muc	mean_vesicles_no_syn	6.25
noc	mean_vesicles_syn	0
noc	mean_vesicles_no_syn	9.666666666666666
pl	mean_vesicles_syn	0
pl	mean_vesicles_no_syn	8
