# Supplementary material for: Neural connectome of the ctenophore statocyst
Source: eLife. 2026 Feb 17;14:RP108420. doi: 10.7554/eLife.108420 (PMC12912722; doi:10.7554/eLife.108420)
Supplement: Figure 2—source data 2. [file elife-108420-fig2-data2.csv]

celltype	skid	mean_vesicles_no_syn	mean_vesicles_syn
1c	4018323	6	0
1c	4018336	4	0
1c	4018477	6	0
1c	4018499	5	0
1c	4018554	11	0
2c	4018362	7	0
2c	4018420	9	0
2c	4018436	8	0
2c	4018740	6	0
2c	4018796	7	0
2c	4018853	4	0
2c	4018894	4	0
2c	4018958	5	0
2c	4019021	2	1
2c	4019190	3	0
ANN	4018492	19	119
ANN	4018688	24	68
ANN	4019221	84	163
bal	4018400	8	0
bal	4018403	5	0
bal	4018573	3	0
bal	4018714	7	0
brg	4018512	6	0
brg	4018540	12	8
brg	4018668	34	4
brg	4018681	16	6
brg	4018682	15	5
brg	4018689	9	2
brg	4018691	8	3
brg	4018695	9	5
brg	4018708	7	1
brg	4018804	5	0
brg	4019148	6	2
brg	4019150	6	1
brg	4019152	6	0
brg	4019153	10	0
brg	4019154	4	0
cg	4018359	6	0
cg	4018368	9	0
cg	4019120	7	0
do	4018563	5	0
do	4018566	5	0
do	4018593	5	0
do	4018669	5	0
dv	4018764	4	0
dv	4018807	4	0
dv	4018824	5	0
ef	4018321	9	0
ef	4018685	4	0
ef	4018825	3	0
ef	4018948	8	0
ef	4019033	3	0
imc	4018535	17	0
imc	4018579	14	0
imc	4018699	18	0
la	4018351	28	0
la	4018543	11	0
la	4018544	12	0
li	4018442	29	0
li	4019139	43	0
muc	4018501	7	0
muc	4018600	4	0
muc	4019015	7	0
muc	4019056	7	0
noc	4018517	9	0
noc	4018677	7	0
noc	4018780	13	0
pl	4018289	10	0
pl	4018290	8	0
pl	4018828	6	0
