# Supplementary material for: Neural connectome of the ctenophore statocyst
Source: eLife. 2026 Feb 17;14:RP108420. doi: 10.7554/eLife.108420 (PMC12912722; doi:10.7554/eLife.108420)
Supplement: Figure 3—source data 1. [file elife-108420-fig3-data1.csv]

X	treenode_id	connector_id	prepost	x	y	z	skid	SSN_source	celltype
1	25583306	25634609	1	39224.58	48327.61	18900	4018714	SSN_Q1Q2Q3Q4	balancer
2	25506679	25634503	1	40250.465	47207.3	20750	4018714	SSN_Q1Q2Q3Q4	balancer
3	25621008	25634879	1	42258.074	51093.934	10850	4018395	SSN_Q1Q2Q3Q4	balancer
5	25578869	25634639	1	27569.73	51677.74	23450	4018362	SSN_Q1Q2Q3Q4	biciliated
6	25556766	25634706	1	30672.133	52527.07	23750	4018362	SSN_Q1Q2Q3Q4	biciliated
18	25571610	25634433	1	18396	50905.402	24950	4019221	SSN_Q1Q2	SSN
21	25591869	25634611	1	14330.4	34895.234	19900	4019221	SSN_Q1Q2Q3Q4	SSN
44	25571795	25634762	1	15776.761	45675.785	25700	4019221	SSN_Q1Q2	SSN
46	25580949	25634678	1	18615.025	42437.117	27000	4019221	SSN_Q1Q2	SSN
50	25581468	25634805	1	15861.69	40361.387	25150	4019221	SSN_Q1Q2	SSN
55	25623587	25634637	1	11329.733	44826.41	14500	4019221	SSN_Q1Q2Q3Q4	SSN
61	25564079	25634773	1	16978.58	36553.074	23700	4019221	SSN_Q1Q2	SSN
69	25523832	25634597	1	32576.133	49218.164	25350	4019221	SSN_Q3Q4	SSN
71	25524508	25634655	1	35180.336	52684.438	22600	4019221	SSN_Q3Q4	SSN
73	25582991	25634466	1	40526.734	60851.7	14400	4019221	SSN_Q3Q4	SSN
75	25507975	25634884	1	31197.918	58001.145	22700	4019221	SSN_Q3Q4	SSN
90	25574756	25634817	1	32686.58	60067.547	18000	4019221	SSN_Q1Q2Q3Q4	SSN
92	25539012	25634608	1	32232.357	59281.363	17600	4019221	SSN_Q1Q2Q3Q4	SSN
99	25502142	25634701	1	14745.73	44208.26	22550	4019221	SSN_Q1Q2	SSN
100	25608691	25634704	1	14479.73	44429.46	23000	4019221	SSN_Q1Q2	SSN
111	25583855	25634549	1	16357.6	33597.434	22400	4019221	SSN_Q1Q2Q3Q4	SSN
116	25518314	25634893	1	23505.379	51089.812	25300	4019221	SSN_Q1Q2	SSN
117	25525287	25634801	1	36517.91	61585.14	21700	4019221	SSN_Q3Q4	SSN
120	25575962	25634802	1	35313.91	61965.94	21600	4019221	SSN_Q3Q4	SSN
123	25526094	25634885	1	36747.51	61937.94	21450	4019221	SSN_Q3Q4	SSN
136	25557402	25634908	1	34669.6	64301.812	19000	4019221	SSN_Q1Q2Q3Q4	SSN
148	25559262	25634896	1	23947.78	51095.414	25000	4019221	SSN_Q1Q2	SSN
166	25531095	25634886	1	32397.248	58885.01	18150	4019221	SSN_Q3Q4	SSN
170	25537567	25634493	1	42331.21	53025.97	17400	4019221	SSN_Q1Q2Q3Q4	SSN
184	25601877	25634435	1	35341.6	57309.94	17200	4019221	SSN_Q3Q4	SSN
200	25619837	25634495	1	40369.81	53343.77	19200	4019221	SSN_Q1Q2Q3Q4	SSN
220	25550624	25634824	1	17768.8	33486.836	14600	4019221	SSN_Q1Q2Q3Q4	SSN
221	25631147	25634547	1	17066	34193.836	22700	4019221	SSN_Q1Q2Q3Q4	SSN
222	25628790	25634934	1	17546.2	31947.531	13600	4019221	SSN_Q1Q2Q3Q4	SSN
223	25513598	25634520	1	23030	39631.434	22600	4018450	SSN_Q1Q2Q3Q4	monociliated
224	25541868	25634646	1	23189.6	39872.234	22900	4018450	SSN_Q1Q2Q3Q4	monociliated
225	25560580	25634760	1	20589.96	45570.316	28600	4018477	SSN_Q1Q2	monociliated
226	25534345	25634572	1	29973.064	53010.07	26250	4018677	SSN_Q1Q2Q3Q4	nonciliated
227	25565374	25634635	1	31726.33	53586.63	27050	4018677	SSN_Q1Q2Q3Q4	nonciliated
228	25550892	25634657	1	39656.4	55124.535	20600	4018681	SSN_Q3Q4	bridge
229	25550302	25634661	1	39252.26	55710.66	19850	4018681	SSN_Q3Q4	bridge
230	25550491	25634662	1	39425.86	55154.86	20100	4018681	SSN_Q3Q4	bridge
231	25550240	25634663	1	38734.26	54144.06	19550	4018681	SSN_Q3Q4	bridge
232	25549935	25634686	1	38118.26	55113.645	18700	4018681	SSN_Q3Q4	bridge
233	25550658	25634462	1	39594.8	54533.734	20350	4018681	SSN_Q3Q4	bridge
234	25550402	25634479	1	39053.46	54030.664	19900	4018681	SSN_Q3Q4	bridge
235	25551068	25634481	1	39855.2	55117.535	21100	4018681	SSN_Q3Q4	bridge
236	25549711	25634496	1	37347.95	54281.266	17950	4018681	SSN_Q3Q4	bridge
243	25577561	25634786	1	19955.6	53851.934	23500	4018707	SSN_Q1Q2Q3Q4	monociliated
244	25557926	25634788	1	22080.799	55579.062	20950	4018707	SSN_Q1Q2Q3Q4	monociliated
245	25562634	25634706	1	30672.133	52527.07	23750	4018377	SSN_Q1Q2Q3Q4	nonciliated
246	25547828	25634572	1	29973.064	53010.07	26250	4018377	SSN_Q1Q2Q3Q4	nonciliated
247	25502518	25634606	1	29073.797	55391.47	24950	4018385	SSN_Q1Q2Q3Q4	monociliated
248	25555847	25634604	1	29400.469	54278.23	23500	4018385	SSN_Q3Q4	monociliated
249	25584258	25634706	1	30672.133	52527.07	23750	4018385	SSN_Q1Q2Q3Q4	monociliated
250	25508434	25634633	1	11688.133	43093.21	19250	4018400	SSN_Q1Q2Q3Q4	balancer
251	25512483	25634636	1	12824.933	44776.01	21600	4018402	SSN_Q1Q2Q3Q4	balancer
252	25512508	25634636	1	12824.933	44776.01	21600	4018405	SSN_Q1Q2Q3Q4	balancer
253	25504204	25634631	1	12337.733	41774.41	18350	4018411	SSN_Q1Q2Q3Q4	balancer
254	25602731	25634763	1	11453.121	41518.863	17600	4018411	SSN_Q1Q2	balancer
255	25546275	25634822	1	13244.78	47834.81	22550	4018461	SSN_Q1Q2Q3Q4	balancer
256	25545812	25634709	1	16809.025	47887.79	21450	4018475	SSN_Q1Q2	balancer
257	25546254	25634821	1	13544.38	48131.61	22950	4018478	SSN_Q1Q2Q3Q4	balancer
258	25630532	25634766	1	14912.521	51248.87	23300	4018478	SSN_Q1Q2Q3Q4	balancer
259	25630526	25634766	1	14912.521	51248.87	23300	4018495	SSN_Q1Q2Q3Q4	balancer
260	25581568	25634596	1	17390.799	51666.996	22600	4018505	SSN_Q1Q2Q3Q4	balancer
261	25543754	25634701	1	14745.73	44208.26	22550	4018509	SSN_Q1Q2	balancer
262	25499751	25634790	1	16928.492	50840.855	23000	4018513	SSN_Q1Q2	balancer
263	25545788	25634709	1	16809.025	47887.79	21450	4018513	SSN_Q1Q2	balancer
264	25542008	25634952	1	14728.932	43889.06	21850	4018520	SSN_Q1Q2	balancer
265	25545283	25634707	1	14955.73	46453.86	23250	4018520	SSN_Q1Q2	balancer
266	25533612	25634950	1	16806.531	46375.457	22150	4018520	SSN_Q1Q2	balancer
267	25502166	25634630	1	13698.533	43803.01	22800	4018522	SSN_Q1Q2Q3Q4	balancer
268	25518229	25634849	1	15865.111	42875	18350	4018522	SSN_Q1Q2	balancer
269	25500907	25634853	1	15363.6	43134.47	20300	4018522	SSN_Q1Q2	balancer
270	25541932	25634952	1	14728.932	43889.06	21850	4018522	SSN_Q1Q2	balancer
271	25518722	25634647	1	14960.4	42414.867	20700	4018527	SSN_Q1Q2	balancer
272	25607276	25634847	1	16937.2	44083.664	17300	4018527	SSN_Q1Q2	balancer
273	25608543	25634853	1	15363.6	43134.47	20300	4018527	SSN_Q1Q2	balancer
274	25504288	25634865	1	14325.266	40645.266	19600	4018527	SSN_Q1Q2	balancer
275	25569338	25634631	1	12337.733	41774.41	18350	4018533	SSN_Q1Q2Q3Q4	balancer
276	25568773	25634850	1	11689.533	46173.21	17100	4018574	SSN_Q1Q2Q3Q4	balancer
277	25586399	25634409	1	38441.82	61792.03	17150	4018682	SSN_Q1Q2Q3Q4	bridge
279	25536078	25634912	1	37558.266	62467.53	19350	4018682	SSN_Q3Q4	bridge
280	25542538	25634917	1	38363.42	61636.63	16850	4018682	SSN_Q1Q2Q3Q4	bridge
281	25536550	25634919	1	37963.02	62150.43	16750	4018682	SSN_Q1Q2Q3Q4	bridge
282	25515604	25634921	1	38318.934	62365.8	17550	4018682	SSN_Q1Q2Q3Q4	bridge
283	25542603	25634922	1	38376.33	63268.098	17350	4018682	SSN_Q1Q2Q3Q4	bridge
285	25552566	25634870	1	37311.797	62070.176	19000	4018682	SSN_Q1Q2Q3Q4	bridge
290	25553809	25634833	1	39802	57914.04	17050	4018689	SSN_Q1Q2Q3Q4	bridge
291	25592086	25634889	1	39506.13	59588.203	19850	4018689	SSN_Q3Q4	bridge
294	25524987	25634807	1	15601.29	40123.39	24750	4018691	SSN_Q1Q2	bridge
297	25524819	25634744	1	14556.892	41651.254	24250	4018691	SSN_Q1Q2	bridge
299	25555355	25634832	1	39704	59067.64	16450	4018695	SSN_Q1Q2Q3Q4	bridge
306	25555297	25634832	1	39704	59067.64	16450	4018708	SSN_Q1Q2Q3Q4	bridge
309	25506639	25634500	1	40222.465	48405.7	21250	4018320	SSN_Q1Q2Q3Q4	balancer
310	25486609	25634502	1	40102.066	48237.7	20850	4018320	SSN_Q1Q2Q3Q4	balancer
311	25578954	25634521	1	39994.27	48871.434	20400	4018320	SSN_Q3Q4	balancer
312	25506308	25634498	1	41670.41	52779.57	19450	4018340	SSN_Q1Q2Q3Q4	balancer
313	25498883	25634812	1	42321.41	54696.17	14200	4018386	SSN_Q1Q2Q3Q4	balancer
314	25586169	25634443	1	34939.72	52857.758	10450	4018401	SSN_Q1Q2Q3Q4	balancer
315	25604495	25634490	1	43397.484	53538.37	15350	4018409	SSN_Q1Q2Q3Q4	balancer
316	25499636	25634493	1	42331.21	53025.97	17400	4018409	SSN_Q1Q2Q3Q4	balancer
317	25584796	25634697	1	41575.332	55783.004	16000	4018415	SSN_Q1Q2Q3Q4	balancer
318	25619988	25634642	1	40680.61	54943.97	19000	4018459	SSN_Q1Q2Q3Q4	nonciliated
319	25496087	25634644	1	40969.01	55475.97	17950	4018459	SSN_Q1Q2Q3Q4	nonciliated
320	25580992	25634651	1	38905.066	50458.1	18350	4018464	SSN_Q3Q4	balancer
321	25581482	25634524	1	40369.47	49740.836	21600	4018464	SSN_Q3Q4	balancer
322	25573951	25634543	1	38232.13	53557	14150	4018470	SSN_Q1Q2Q3Q4	balancer
323	25577481	25634856	1	39054.4	55405.47	13400	4018470	SSN_Q1Q2Q3Q4	balancer
324	25534662	25634955	1	37976.457	54175.13	13100	4018470	SSN_Q1Q2Q3Q4	balancer
326	25536772	25634476	1	39234.535	58012.96	12950	4018573	SSN_Q1Q2Q3Q4	balancer
327	25551217	25634578	1	40490.8	58639.695	11050	4018576	SSN_Q1Q2Q3Q4	balancer
328	25532345	25634810	1	39892.53	60643.1	10400	4018602	SSN_Q1Q2Q3Q4	balancer
329	25532320	25634810	1	39892.53	60643.1	10400	4018623	SSN_Q1Q2Q3Q4	balancer
330	25587585	25634468	1	39689.535	62556.9	12250	4018671	SSN_Q3Q4	balancer
332	25489138	25634814	1	38353.81	64269.37	13500	4018709	SSN_Q1Q2Q3Q4	balancer
333	25619808	25634410	1	38707.82	62273.63	16200	4018715	SSN_Q1Q2Q3Q4	balancer
334	25582413	25634598	1	36953.465	65749.83	16450	4018330	SSN_Q3Q4	balancer
335	25554038	25634408	1	36822.8	64267.23	17500	4018345	SSN_Q1Q2Q3Q4	balancer
336	25553545	25634913	1	37489.82	62256.83	16300	4018345	SSN_Q1Q2Q3Q4	balancer
344	25552480	25634579	1	35434.93	64710.33	18700	4018523	SSN_Q1Q2Q3Q4	balancer
345	25597819	25634620	1	21258.07	35382.2	23200	4018403	SSN_Q1Q2Q3Q4	balancer
346	25564064	25634625	1	20103.07	31777.2	22900	4018410	SSN_Q1Q2Q3Q4	balancer
347	25565434	25634625	1	20103.07	31777.2	22900	4018521	SSN_Q1Q2Q3Q4	balancer
348	25537416	25634547	1	17066	34193.836	22700	4018624	SSN_Q1Q2Q3Q4	balancer
349	25537415	25634549	1	16357.6	33597.434	22400	4018624	SSN_Q1Q2Q3Q4	balancer
350	25565718	25634549	1	16357.6	33597.434	22400	4018655	SSN_Q1Q2Q3Q4	balancer
351	25570325	25634860	1	15941.8	34927.438	22900	4018655	SSN_Q1Q2Q3Q4	balancer
352	25570612	25634666	1	17200.4	34294.637	22200	4018692	SSN_Q1Q2Q3Q4	balancer
353	25587760	25634610	1	13232.24	36275.355	19350	4018720	SSN_Q1Q2	balancer
354	25577662	25634727	1	14977.2	38158.71	18950	4018529	SSN_Q1Q2	balancer
355	25552376	25634729	1	14658	38192.31	18850	4018529	SSN_Q1Q2	balancer
357	25539097	25634552	1	18085.2	35599.434	24600	4018697	SSN_Q1Q2	balancer
358	25567354	25634773	1	16978.58	36553.074	23700	4018705	SSN_Q1Q2	balancer
359	25580264	25634840	1	21431.201	41926.27	15700	4018705	SSN_Q1Q2	balancer
360	25573492	25634776	1	18195.646	36968.406	22600	4018705	SSN_Q1Q2	balancer
361	25585778	25634791	1	16498.531	38231.2	22200	4018705	SSN_Q1Q2	balancer
362	25583568	25634776	1	18195.646	36968.406	22600	4018711	SSN_Q1Q2	balancer
363	25584533	25634552	1	18085.2	35599.434	24600	4018711	SSN_Q1Q2	balancer
364	25578843	25634840	1	21431.201	41926.27	15700	4018721	SSN_Q1Q2	balancer
366	25551874	25634727	1	14977.2	38158.71	18950	4018721	SSN_Q1Q2	balancer
367	25553279	25634734	1	15769.6	38536.71	18550	4018721	SSN_Q1Q2	balancer
368	25552401	25634729	1	14658	38192.31	18850	4018404	SSN_Q1Q2	balancer
369	25594825	25634612	1	16202.2	33387.44	17350	4018282	SSN_Q1Q2Q3Q4	balancer
370	25517704	25634645	1	21550.668	45213.934	13950	4018497	SSN_Q1Q2	monociliated
371	25518202	25634847	1	16937.2	44083.664	17300	4018497	SSN_Q1Q2	monociliated
372	25607682	25634849	1	15865.111	42875	18350	4018497	SSN_Q1Q2	monociliated
373	25517054	25634840	1	21431.201	41926.27	15700	4018499	SSN_Q1Q2	monociliated
374	25561877	25634853	1	15363.6	43134.47	20300	4018512	SSN_Q1Q2	bridge
375	25518773	25634647	1	14960.4	42414.867	20700	4018512	SSN_Q1Q2	bridge
376	25503340	25634857	1	15072.867	41272.465	21900	4018512	SSN_Q1Q2	bridge
377	25591959	25634859	1	14942.563	41251.777	21300	4018512	SSN_Q1Q2	bridge
379	25561557	25634756	1	21671.996	42699.07	25250	4018693	SSN_Q1Q2	nonciliated
380	25583368	25634792	1	21544.133	41904.8	26800	4018693	SSN_Q1Q2	nonciliated
381	25583692	25634799	1	19863.195	42911.87	24900	4018693	SSN_Q1Q2	nonciliated
382	25514793	25634794	1	21044.797	41885.668	26200	4018693	SSN_Q1Q2	nonciliated
383	25493452	25634427	1	21470.396	41927.668	26400	4018693	SSN_Q1Q2	nonciliated
384	25570225	25634452	1	21472.268	43204.934	22050	4018693	SSN_Q1Q2	nonciliated
385	25493316	25634458	1	22119.068	44142.938	19000	4018693	SSN_Q1Q2	nonciliated
386	25618745	25634758	1	21744.795	42323.87	25900	4018693	SSN_Q1Q2	nonciliated
387	25560649	25634755	1	23769.197	45322.67	23600	4018717	SSN_Q1Q2	monociliated
388	25576802	25634779	1	24309.596	45835.07	26050	4018717	SSN_Q1Q2	monociliated
389	25494836	25634863	1	25295.195	43740.67	23150	4018717	SSN_Q1Q2	monociliated
390	25561917	25634689	1	23841.996	43805.07	24000	4018717	SSN_Q1Q2	monociliated
391	25562053	25634692	1	24099.598	43771.47	23400	4018717	SSN_Q1Q2	monociliated
392	25558015	25634747	1	26801.135	45243.8	17400	4018717	SSN_Q1Q2	monociliated
393	25558308	25634748	1	25907.934	44502.734	20550	4018717	SSN_Q1Q2	monociliated
394	25494865	25634752	1	25371.4	44938.6	22000	4018717	SSN_Q1Q2	monociliated
397	25560732	25634755	1	23769.197	45322.67	23600	4018741	SSN_Q1Q2	monociliated
398	25496836	25634779	1	24309.596	45835.07	26050	4018741	SSN_Q1Q2	monociliated
400	25560677	25634755	1	23769.197	45322.67	23600	4018776	SSN_Q1Q2	nonciliated
401	25576772	25634778	1	23486.396	45935.87	26750	4018776	SSN_Q1Q2	nonciliated
402	25576831	25634779	1	24309.596	45835.07	26050	4018776	SSN_Q1Q2	nonciliated
403	25561384	25634684	1	23024.396	43513.87	25100	4018776	SSN_Q1Q2	nonciliated
404	25499822	25634703	1	26571.998	51747.266	25150	4018809	SSN_Q1Q2Q3Q4	monociliated
405	25513877	25634639	1	27569.73	51677.74	23450	4018809	SSN_Q1Q2Q3Q4	monociliated
406	25502449	25634876	1	27047.996	54436.664	24900	4018293	SSN_Q1Q2Q3Q4	monociliated
407	25578968	25634604	1	29400.469	54278.23	23500	4018293	SSN_Q3Q4	monociliated
408	25529372	25634639	1	27569.73	51677.74	23450	4018293	SSN_Q1Q2Q3Q4	monociliated
409	25579233	25634703	1	26571.998	51747.266	25150	4018293	SSN_Q1Q2Q3Q4	monociliated
410	25538545	25634834	1	28800.797	48429.266	25800	4018298	SSN_Q1Q2Q3Q4	monociliated
411	25562535	25634445	1	27799.799	47852.47	26300	4018298	SSN_Q1Q2Q3Q4	monociliated
414	25510455	25634799	1	19863.195	42911.87	24900	4018346	SSN_Q1Q2	monociliated
415	25562417	25634757	1	20504.395	42298.67	25400	4018346	SSN_Q1Q2	monociliated
416	25563797	25634764	1	20317.426	40736.586	26950	4018346	SSN_Q1Q2	monociliated
417	25583490	25634794	1	21044.797	41885.668	26200	4018346	SSN_Q1Q2	monociliated
418	25577149	25634792	1	21544.133	41904.8	26800	4018346	SSN_Q1Q2	monociliated
419	25492567	25634557	1	18970	39284.234	24200	4018347	SSN_Q1Q2Q3Q4	nonciliated
420	25492470	25634574	1	22773.37	40445.33	26200	4018347	SSN_Q1Q2Q3Q4	nonciliated
421	25492544	25634594	1	18354	39345.836	24800	4018347	SSN_Q1Q2Q3Q4	nonciliated
423	25562873	25634758	1	21744.795	42323.87	25900	4018375	SSN_Q1Q2	nonciliated
424	25520896	25634652	1	32741.332	49303.566	25000	4018382	SSN_Q3Q4	monociliated
425	25521592	25634653	1	32116.932	49355.367	24950	4018382	SSN_Q3Q4	monociliated
426	25495933	25634445	1	27799.799	47852.47	26300	4018382	SSN_Q1Q2Q3Q4	monociliated
427	25496004	25634677	1	32604.13	50093.164	25500	4018382	SSN_Q3Q4	monociliated
428	25588705	25634597	1	32576.133	49218.164	25350	4018382	SSN_Q3Q4	monociliated
429	25563827	25634764	1	20317.426	40736.586	26950	4018397	SSN_Q1Q2	monociliated
430	25496908	25634765	1	18075.559	41733.387	26500	4018397	SSN_Q1Q2	monociliated
431	25555188	25634676	1	18572.092	41714.72	23900	4018397	SSN_Q1Q2	monociliated
432	25555189	25634447	1	18078.668	41278.535	23750	4018397	SSN_Q1Q2	monociliated
433	25502470	25634876	1	27047.996	54436.664	24900	4018418	SSN_Q1Q2Q3Q4	monociliated
434	25499351	25634595	1	30620.797	46785.664	25150	4018420	SSN_Q1Q2Q3Q4	biciliated
435	25558231	25634835	1	28302.396	48961.266	26000	4018423	SSN_Q1Q2Q3Q4	monociliated
436	25539011	25634695	1	30054.08	51350.04	25150	4018423	SSN_Q3Q4	monociliated
437	25543722	25634564	1	32784.266	56464.8	25400	4018430	SSN_Q3Q4	monociliated
438	25490303	25634675	1	33547.734	50728.766	23800	4018546	SSN_Q3Q4	monociliated
439	25491371	25634882	1	30523.12	56363.145	22450	4018550	SSN_Q3Q4	monociliated
440	25596921	25634798	1	31013.117	57295.547	23050	4018553	SSN_Q3Q4	monociliated
441	25491613	25634878	1	32005.25	58489.28	22300	4018553	SSN_Q3Q4	monociliated
442	25511213	25634882	1	30523.12	56363.145	22450	4018553	SSN_Q3Q4	monociliated
443	25519890	25634900	1	25156.602	55430.2	23800	4018622	SSN_Q1Q2	nonciliated
444	25592919	25634607	1	26899.596	55296.266	24550	4018622	SSN_Q1Q2Q3Q4	nonciliated
445	25496071	25634516	1	26725.998	42946.637	23850	4018650	SSN_Q1Q2Q3Q4	monociliated
446	25543753	25634564	1	32784.266	56464.8	25400	4018663	SSN_Q3Q4	monociliated
447	25504223	25634877	1	33531.25	57155.547	17950	4018686	SSN_Q3Q4	monociliated
448	25568376	25634670	1	33509.81	59927.97	19900	4018686	SSN_Q3Q4	monociliated
449	25568376	25634673	1	33935.41	59639.57	19900	4018686	SSN_Q3Q4	monociliated
450	25538987	25634694	1	36763.895	53494.004	22550	4018701	SSN_Q3Q4	nonciliated
451	25574204	25634852	1	39088.31	55426.78	21750	4018701	SSN_Q3Q4	nonciliated
452	25499635	25634890	1	37425.58	58575.613	22300	4018722	SSN_Q3Q4	monociliated
453	25500681	25634888	1	36064.78	56859.21	22400	4018742	SSN_Q3Q4	nonciliated
454	25500671	25634890	1	37425.58	58575.613	22300	4018742	SSN_Q3Q4	nonciliated
455	25501222	25634884	1	31197.918	58001.145	22700	4018758	SSN_Q3Q4	monociliated
456	25602536	25634440	1	34769	61543.543	20700	4018777	SSN_Q3Q4	nonciliated
457	25568407	25634673	1	33935.41	59639.57	19900	4018777	SSN_Q3Q4	nonciliated
458	25511003	25634800	1	35722.71	61887.54	21950	4018777	SSN_Q3Q4	nonciliated
459	25525589	25634802	1	35313.91	61965.94	21600	4018777	SSN_Q3Q4	nonciliated
460	25526565	25634803	1	35547.4	61389.543	20800	4018777	SSN_Q3Q4	nonciliated
461	25486759	25634878	1	32005.25	58489.28	22300	4018793	SSN_Q3Q4	nonciliated
462	25486795	25634884	1	31197.918	58001.145	22700	4018793	SSN_Q3Q4	nonciliated
463	25486643	25634877	1	33531.25	57155.547	17950	4018793	SSN_Q3Q4	nonciliated
464	25601063	25634904	1	33672.8	61467.47	21900	4018810	SSN_Q1Q2Q3Q4	monociliated
465	25488502	25634893	1	23505.379	51089.812	25300	4018305	SSN_Q1Q2	monociliated
466	25592596	25634896	1	23947.78	51095.414	25000	4018305	SSN_Q1Q2	monociliated
467	25513359	25634940	1	25268.6	50733.664	20800	4018305	SSN_Q1Q2	monociliated
468	25502494	25634876	1	27047.996	54436.664	24900	4018314	SSN_Q1Q2Q3Q4	monociliated
469	25551247	25634721	1	17743.293	48514.516	24850	4018399	SSN_Q1Q2	monociliated
470	25551383	25634724	1	18048.492	48225.656	24300	4018399	SSN_Q1Q2	monociliated
471	25546232	25634664	1	24074.094	49649.453	15950	4018429	SSN_Q1Q2	monociliated
472	25547126	25634711	1	22950.36	50689.188	19650	4018429	SSN_Q1Q2	monociliated
473	25514322	25634717	1	20285.693	50012.984	22400	4018429	SSN_Q1Q2	monociliated
474	25515335	25634660	1	23753.957	51391.52	20700	4018429	SSN_Q1Q2	monociliated
475	25563857	25634765	1	18075.559	41733.387	26500	4018569	SSN_Q1Q2	monociliated
476	25529332	25634678	1	18615.025	42437.117	27000	4018569	SSN_Q1Q2	monociliated
477	25491838	25634762	1	15776.761	45675.785	25700	4018628	SSN_Q1Q2	monociliated
478	25560133	25634752	1	25371.4	44938.6	22000	4018723	SSN_Q1Q2	nonciliated
479	25493206	25634689	1	23841.996	43805.07	24000	4018723	SSN_Q1Q2	nonciliated
480	25493193	25634755	1	23769.197	45322.67	23600	4018723	SSN_Q1Q2	nonciliated
481	25561359	25634684	1	23024.396	43513.87	25100	4018723	SSN_Q1Q2	nonciliated
482	25558694	25634823	1	24243.8	43762.6	21600	4018723	SSN_Q1Q2	nonciliated
483	25560133	25634750	1	24811.4	44261	22200	4018723	SSN_Q1Q2	nonciliated
484	25551272	25634721	1	17743.293	48514.516	24850	4018730	SSN_Q1Q2	nonciliated
485	25551354	25634724	1	18048.492	48225.656	24300	4018730	SSN_Q1Q2	nonciliated
486	25519942	25634902	1	24582.602	55013	23550	4018759	SSN_Q1Q2	monociliated
487	25590359	25634892	1	22208.979	51966.21	25000	4018759	SSN_Q1Q2	monociliated
488	25592840	25634900	1	25156.602	55430.2	23800	4018759	SSN_Q1Q2	monociliated
489	25549343	25634660	1	23753.957	51391.52	20700	4018759	SSN_Q1Q2	monociliated
490	25520669	25634669	1	24045.16	51739.188	20150	4018759	SSN_Q1Q2	monociliated
491	25523859	25634597	1	32576.133	49218.164	25350	4018779	SSN_Q3Q4	monociliated
492	25534045	25634674	1	32951.336	49463.164	22650	4018779	SSN_Q3Q4	monociliated
493	25581401	25634595	1	30620.797	46785.664	25150	4018779	SSN_Q1Q2Q3Q4	monociliated
494	25504267	25634877	1	33531.25	57155.547	17950	4018794	SSN_Q3Q4	monociliated
495	25523993	25634904	1	33672.8	61467.47	21900	4018794	SSN_Q1Q2Q3Q4	monociliated
496	25528528	25634806	1	35145.6	57136.34	17100	4018794	SSN_Q3Q4	monociliated
497	25520866	25634652	1	32741.332	49303.566	25000	4018306	SSN_Q3Q4	monociliated
498	25533695	25634668	1	36588.848	50011.81	19900	4018306	SSN_Q3Q4	monociliated
499	25533931	25634671	1	36363.2	49731.3	20650	4018306	SSN_Q3Q4	monociliated
500	25588174	25634675	1	33547.734	50728.766	23800	4018306	SSN_Q3Q4	monociliated
501	25574073	25634659	1	38177.375	52228.715	21600	4018315	SSN_Q3Q4	nonciliated
502	25588009	25634675	1	33547.734	50728.766	23800	4018315	SSN_Q3Q4	nonciliated
503	25574828	25634488	1	36773.95	52199.62	22250	4018315	SSN_Q3Q4	nonciliated
504	25527264	25634854	1	37622.66	52823.863	20900	4018315	SSN_Q3Q4	nonciliated
505	25588284	25634592	1	34065.734	50445.965	24400	4018315	SSN_Q3Q4	nonciliated
506	25528153	25634658	1	37846.977	53572.715	21550	4018334	SSN_Q3Q4	nonciliated
507	25534428	25634592	1	34065.734	50445.965	24400	4018334	SSN_Q3Q4	nonciliated
508	25498626	25634677	1	32604.13	50093.164	25500	4018334	SSN_Q3Q4	nonciliated
509	25535950	25634681	1	35772.48	51804.51	17400	4018334	SSN_Q3Q4	nonciliated
510	25576197	25634682	1	36126.215	52315.043	17550	4018334	SSN_Q3Q4	nonciliated
511	25538550	25634688	1	36424.26	52691.645	17950	4018334	SSN_Q3Q4	nonciliated
512	25573724	25634854	1	37622.66	52823.863	20900	4018334	SSN_Q3Q4	nonciliated
513	25584822	25634697	1	41575.332	55783.004	16000	4018372	SSN_Q1Q2Q3Q4	balancer
514	25608642	25634495	1	40369.81	53343.77	19200	4018372	SSN_Q1Q2Q3Q4	balancer
515	25518668	25634541	1	40797.867	55587	15300	4018372	SSN_Q1Q2Q3Q4	balancer
516	25531060	25634543	1	38232.13	53557	14150	4018372	SSN_Q1Q2Q3Q4	balancer
517	25619927	25634642	1	40680.61	54943.97	19000	4018372	SSN_Q1Q2Q3Q4	balancer
518	25487738	25634800	1	35722.71	61887.54	21950	4018431	SSN_Q3Q4	nonciliated
519	25525339	25634801	1	36517.91	61585.14	21700	4018431	SSN_Q3Q4	nonciliated
520	25601845	25634435	1	35341.6	57309.94	17200	4018431	SSN_Q3Q4	nonciliated
521	25601845	25634806	1	35145.6	57136.34	17100	4018431	SSN_Q3Q4	nonciliated
522	25529428	25634809	1	35008.4	60032.473	19400	4018431	SSN_Q3Q4	nonciliated
523	25575845	25634491	1	37908.26	55844.91	18200	4018630	SSN_Q3Q4	nonciliated
524	25510592	25634885	1	36747.51	61937.94	21450	4018744	SSN_Q3Q4	monociliated
525	25526536	25634803	1	35547.4	61389.543	20800	4018744	SSN_Q3Q4	monociliated
526	25602195	25634809	1	35008.4	60032.473	19400	4018744	SSN_Q3Q4	monociliated
527	25602450	25634440	1	34769	61543.543	20700	4018761	SSN_Q3Q4	nonciliated
528	25528555	25634806	1	35145.6	57136.34	17100	4018761	SSN_Q3Q4	nonciliated
529	25528854	25634808	1	35655.2	58273.14	17300	4018761	SSN_Q3Q4	nonciliated
530	25576770	25634589	1	35442.4	63410.195	21850	4018761	SSN_Q1Q2Q3Q4	nonciliated
531	25541045	25634819	1	30882.447	62249.68	20550	4018780	SSN_Q1Q2Q3Q4	nonciliated
532	25553243	25634464	1	30848.531	62787.895	20750	4018780	SSN_Q1Q2Q3Q4	nonciliated
533	25530843	25634566	1	33437.6	62355.535	22100	4018780	SSN_Q1Q2Q3Q4	nonciliated
534	25554063	25634570	1	33113.734	63598.492	21850	4018780	SSN_Q1Q2Q3Q4	nonciliated
535	25592869	25634900	1	25156.602	55430.2	23800	4018812	SSN_Q1Q2	monociliated
536	25518039	25634892	1	22208.979	51966.21	25000	4018307	SSN_Q1Q2	nonciliated
537	25547733	25634713	1	23742.758	50921.12	20150	4018307	SSN_Q1Q2	nonciliated
538	25549318	25634660	1	23753.957	51391.52	20700	4018307	SSN_Q1Q2	nonciliated
539	25490800	25634719	1	19987.025	49866.145	24650	4018307	SSN_Q1Q2	nonciliated
540	25517988	25634891	1	20378.094	49926.184	25250	4018316	SSN_Q1Q2	nonciliated
541	25546252	25634664	1	24074.094	49649.453	15950	4018316	SSN_Q1Q2	nonciliated
542	25546924	25634710	1	22998.895	49813.72	17900	4018316	SSN_Q1Q2	nonciliated
543	25550704	25634656	1	19171.293	49206.586	22600	4018316	SSN_Q1Q2	nonciliated
544	25491278	25634719	1	19987.025	49866.145	24650	4018316	SSN_Q1Q2	nonciliated
545	25514097	25634654	1	19745.293	49847.785	23100	4018316	SSN_Q1Q2	nonciliated
546	25550173	25634715	1	22274.627	52882.516	20550	4018373	SSN_Q1Q2	nonciliated
547	25550893	25634654	1	19745.293	49847.785	23100	4018373	SSN_Q1Q2	nonciliated
548	25550946	25634719	1	19987.025	49866.145	24650	4018373	SSN_Q1Q2	nonciliated
549	25517419	25634664	1	24074.094	49649.453	15950	4018373	SSN_Q1Q2	nonciliated
550	25585535	25634787	1	23391.922	51996.01	16400	4018639	SSN_Q1Q2	nonciliated
551	25492089	25634789	1	23406.805	53367.895	17600	4018639	SSN_Q1Q2	nonciliated
552	25516572	25634712	1	23526.271	53614.293	18650	4018639	SSN_Q1Q2	nonciliated
553	25517846	25634531	1	23991.332	58159.266	21450	4018731	SSN_Q1Q2Q3Q4	nonciliated
554	25518014	25634533	1	25321.332	58527.465	21050	4018731	SSN_Q1Q2Q3Q4	nonciliated
555	25585505	25634787	1	23391.922	51996.01	16400	4018746	SSN_Q1Q2	nonciliated
556	25585594	25634789	1	23406.805	53367.895	17600	4018746	SSN_Q1Q2	nonciliated
557	25578219	25634788	1	22080.799	55579.062	20950	4018762	SSN_Q1Q2Q3Q4	nonciliated
558	25576615	25634777	1	20832.627	53902.188	20200	4018762	SSN_Q1Q2	nonciliated
559	25571462	25634787	1	23391.922	51996.01	16400	4018762	SSN_Q1Q2	nonciliated
560	25517287	25634529	1	20295.334	51516.73	20850	4018762	SSN_Q1Q2Q3Q4	nonciliated
561	25601670	25634603	1	31403.867	56746.9	16700	4018781	SSN_Q1Q2Q3Q4	nonciliated
562	25494127	25634818	1	30415.78	57620.344	16600	4018781	SSN_Q1Q2Q3Q4	nonciliated
563	25518147	25634538	1	28668.266	61937.4	22100	4018308	SSN_Q1Q2Q3Q4	nonciliated
564	25568175	25634777	1	20832.627	53902.188	20200	4018317	SSN_Q1Q2	nonciliated
565	25585564	25634787	1	23391.922	51996.01	16400	4018317	SSN_Q1Q2	nonciliated
566	25496883	25634712	1	23526.271	53614.293	18650	4018317	SSN_Q1Q2	nonciliated
567	25496956	25634715	1	22274.627	52882.516	20550	4018317	SSN_Q1Q2	nonciliated
568	25520771	25634672	1	22207.428	53520.918	19900	4018317	SSN_Q1Q2	nonciliated
569	25585716	25634790	1	16928.492	50840.855	23000	4018703	SSN_Q1Q2	nonciliated
570	25517239	25634529	1	20295.334	51516.73	20850	4018703	SSN_Q1Q2Q3Q4	nonciliated
571	25497712	25634596	1	17390.799	51666.996	22600	4018703	SSN_Q1Q2Q3Q4	nonciliated
572	25498820	25634527	1	17879.09	51047.58	23300	4018798	SSN_Q1Q2Q3Q4	nonciliated
573	25517336	25634529	1	20295.334	51516.73	20850	4018798	SSN_Q1Q2Q3Q4	nonciliated
574	25498820	25634855	1	17993.89	51232.38	23400	4018798	SSN_Q1Q2Q3Q4	nonciliated
575	25585686	25634790	1	16928.492	50840.855	23000	4018815	SSN_Q1Q2	nonciliated
576	25571835	25634523	1	17786.844	48982.266	25350	4018309	SSN_Q1Q2Q3Q4	nonciliated
577	25551298	25634721	1	17743.293	48514.516	24850	4018309	SSN_Q1Q2	nonciliated
578	25585747	25634790	1	16928.492	50840.855	23000	4018732	SSN_Q1Q2	nonciliated
579	25545566	25634708	1	17576.225	47725.39	21900	4018732	SSN_Q1Q2	nonciliated
580	25603026	25634648	1	17749.824	47775.79	21400	4018732	SSN_Q1Q2	nonciliated
581	25502189	25634630	1	13698.533	43803.01	22800	4018748	SSN_Q1Q2Q3Q4	nonciliated
582	25530901	25634634	1	14312.669	43382.727	22350	4018748	SSN_Q1Q2Q3Q4	nonciliated
583	25543482	25634700	1	15762.13	44451.86	22450	4018748	SSN_Q1Q2	nonciliated
584	25543724	25634701	1	14745.73	44208.26	22550	4018748	SSN_Q1Q2	nonciliated
585	25514188	25634656	1	19171.293	49206.586	22600	4018765	SSN_Q1Q2	nonciliated
586	25584816	25634804	1	16923.668	40012.004	25950	4018782	SSN_Q1Q2	nonciliated
587	25487902	25634765	1	18075.559	41733.387	26500	4018799	SSN_Q1Q2	monociliated
588	25487842	25634805	1	15861.69	40361.387	25150	4018799	SSN_Q1Q2	monociliated
589	25585225	25634811	1	16452.8	40623.336	24600	4018799	SSN_Q1Q2	monociliated
590	25566374	25634771	1	16626.4	41278.535	24100	4018799	SSN_Q1Q2	monociliated
592	25556359	25634740	1	16418.893	42597.652	23850	4018799	SSN_Q1Q2	monociliated
593	25556920	25634745	1	14876.092	42676.055	24300	4018799	SSN_Q1Q2	monociliated
594	25606772	25634784	1	23564.799	57180.664	20500	4018310	SSN_Q1Q2Q3Q4	nonciliated
595	25488627	25634789	1	23406.805	53367.895	17600	4018310	SSN_Q1Q2	nonciliated
596	25516619	25634712	1	23526.271	53614.293	18650	4018310	SSN_Q1Q2	nonciliated
597	25489460	25634784	1	23564.799	57180.664	20500	4018749	SSN_Q1Q2Q3Q4	monociliated
598	25573785	25634785	1	25815.064	59500.93	20200	4018783	SSN_Q1Q2Q3Q4	monociliated
599	25518066	25634536	1	27393.332	59605.465	21350	4018783	SSN_Q1Q2Q3Q4	monociliated
600	25527071	25634440	1	34769	61543.543	20700	4018818	SSN_Q3Q4	nonciliated
601	25582659	25634461	1	30434.133	63062.297	21050	4018311	SSN_Q1Q2Q3Q4	biciliated
602	25552829	25634626	1	30518.447	62574.48	20200	4018311	SSN_Q1Q2Q3Q4	biciliated
604	25598641	25634670	1	33509.81	59927.97	19900	4018801	SSN_Q3Q4	nonciliated
605	25525563	25634802	1	35313.91	61965.94	21600	4018801	SSN_Q3Q4	nonciliated
606	25532694	25634587	1	35499.332	62588.867	21400	4018801	SSN_Q1Q2Q3Q4	nonciliated
607	25493395	25634603	1	31403.867	56746.9	16700	4018819	SSN_Q1Q2Q3Q4	dense_vesicle
608	25601728	25634605	1	30768.268	56854.7	16750	4018819	SSN_Q1Q2Q3Q4	dense_vesicle
609	25493444	25634608	1	32232.357	59281.363	17600	4018819	SSN_Q1Q2Q3Q4	dense_vesicle
610	25574785	25634886	1	32397.248	58885.01	18150	4018819	SSN_Q3Q4	dense_vesicle
611	25531159	25634886	1	32397.248	58885.01	18150	4018819	SSN_Q3Q4	dense_vesicle
612	25494734	25634908	1	34669.6	64301.812	19000	4018751	SSN_Q1Q2Q3Q4	nonciliated
613	25554835	25634568	1	32928.934	64208.895	22150	4018768	SSN_Q1Q2Q3Q4	nonciliated
614	25554135	25634570	1	33113.734	63598.492	21850	4018768	SSN_Q1Q2Q3Q4	nonciliated
615	25576108	25634585	1	35866.133	62350.867	21550	4018785	SSN_Q1Q2Q3Q4	nonciliated
616	25576737	25634589	1	35442.4	63410.195	21850	4018785	SSN_Q1Q2Q3Q4	nonciliated
617	25563373	25634408	1	36822.8	64267.23	17500	4018803	SSN_Q1Q2Q3Q4	dense_vesicle
618	25550231	25634622	1	36025.266	64217.297	18350	4018803	SSN_Q1Q2Q3Q4	dense_vesicle
619	25562466	25634402	1	32000.732	63860.297	18950	4018821	SSN_Q1Q2Q3Q4	nonciliated
620	25515372	25634887	1	32746.314	62964.61	19200	4018821	SSN_Q1Q2Q3Q4	nonciliated
621	25557808	25634909	1	34980.4	63288.215	18350	4018821	SSN_Q1Q2Q3Q4	nonciliated
622	25497646	25634914	1	37943.42	61171.83	16450	4018752	SSN_Q1Q2Q3Q4	dense_vesicle
623	25586342	25634917	1	38363.42	61636.63	16850	4018752	SSN_Q1Q2Q3Q4	dense_vesicle
624	25558940	25634838	1	41135.42	60201.63	16000	4018752	SSN_Q1Q2Q3Q4	dense_vesicle
625	25591692	25634470	1	40390	59184.297	13250	4018770	SSN_Q1Q2Q3Q4	bridge
626	25535641	25634615	1	36472.76	55711.496	11900	4018770	SSN_Q1Q2Q3Q4	bridge
629	25558911	25634838	1	41135.42	60201.63	16000	4018770	SSN_Q1Q2Q3Q4	bridge
630	25583019	25634466	1	40526.734	60851.7	14400	4018770	SSN_Q3Q4	bridge
631	25591664	25634470	1	40390	59184.297	13250	4018770	SSN_Q1Q2Q3Q4	bridge
633	25513826	25634957	1	35735.895	54981.16	11350	4018770	SSN_Q1Q2Q3Q4	bridge
634	25596738	25634858	1	39525.266	56689.96	13500	4018770	SSN_Q1Q2Q3Q4	bridge
635	25586371	25634917	1	38363.42	61636.63	16850	4018786	SSN_Q1Q2Q3Q4	bridge
636	25549579	25634409	1	38441.82	61792.03	17150	4018786	SSN_Q1Q2Q3Q4	bridge
637	25498428	25634914	1	37943.42	61171.83	16450	4018786	SSN_Q1Q2Q3Q4	bridge
638	25543030	25634856	1	39054.4	55405.47	13400	4018804	SSN_Q1Q2Q3Q4	bridge
639	25518207	25634894	1	39123.81	56146.57	14200	4018804	SSN_Q1Q2Q3Q4	bridge
641	25574058	25634697	1	41575.332	55783.004	16000	4018804	SSN_Q1Q2Q3Q4	bridge
642	25573976	25634543	1	38232.13	53557	14150	4018822	SSN_Q1Q2Q3Q4	monociliated
643	25518235	25634894	1	39123.81	56146.57	14200	4018822	SSN_Q1Q2Q3Q4	monociliated
644	25538416	25634402	1	32000.732	63860.297	18950	4018753	SSN_Q1Q2Q3Q4	nonciliated
645	25582688	25634461	1	30434.133	63062.297	21050	4018753	SSN_Q1Q2Q3Q4	nonciliated
646	25582687	25634464	1	30848.531	62787.895	20750	4018753	SSN_Q1Q2Q3Q4	nonciliated
648	25535477	25634614	1	37102.76	56013.895	11900	4018755	SSN_Q1Q2Q3Q4	bridge
649	25594098	25634474	1	39123.934	57305.96	13100	4018755	SSN_Q1Q2Q3Q4	bridge
650	25595855	25634478	1	38195.734	56864.96	12900	4018755	SSN_Q1Q2Q3Q4	bridge
651	25595226	25634614	1	37102.76	56013.895	11900	4018773	SSN_Q1Q2Q3Q4	bridge
652	25490955	25634957	1	35735.895	54981.16	11350	4018773	SSN_Q1Q2Q3Q4	bridge
653	25586231	25634443	1	34939.72	52857.758	10450	4018773	SSN_Q1Q2Q3Q4	bridge
654	25562187	25634557	1	18970	39284.234	24200	4018424	SSN_Q1Q2Q3Q4	nonciliated
655	25518435	25634594	1	18354	39345.836	24800	4018424	SSN_Q1Q2Q3Q4	nonciliated
656	25523873	25634558	1	24865.87	43105.996	17950	4018427	SSN_Q1Q2Q3Q4	nonciliated
657	25562036	25634649	1	19857.6	37868.836	23900	4018427	SSN_Q1Q2Q3Q4	nonciliated
658	25527640	25634518	1	24267.6	40633.836	22350	4018434	SSN_Q1Q2Q3Q4	monociliated
659	25560999	25634577	1	25331.6	40863.438	22100	4018434	SSN_Q1Q2Q3Q4	monociliated
660	25593314	25634863	1	25295.195	43740.67	23150	4018434	SSN_Q1Q2	monociliated
661	25532387	25634937	1	22545.916	39476.11	24350	4018439	SSN_Q1Q2Q3Q4	nonciliated
662	25532611	25634574	1	22773.37	40445.33	26200	4018439	SSN_Q1Q2Q3Q4	nonciliated
663	25539466	25634553	1	17374	38811.035	25000	4018452	SSN_Q1Q2Q3Q4	nonciliated
664	25555727	25634764	1	20317.426	40736.586	26950	4018453	SSN_Q1Q2	monociliated
665	25554820	25634797	1	20630.395	41349.47	26200	4018453	SSN_Q1Q2	monociliated
666	25556933	25634450	1	19405.867	42437.734	23100	4018453	SSN_Q1Q2	monociliated
667	25558080	25634454	1	21895.068	43566.137	20500	4018453	SSN_Q1Q2	monociliated
668	25558599	25634458	1	22119.068	44142.938	19000	4018453	SSN_Q1Q2	monociliated
669	25562222	25634555	1	18286.8	39695.836	24100	4018453	SSN_Q1Q2Q3Q4	monociliated
670	25527120	25634676	1	18572.092	41714.72	23900	4018453	SSN_Q1Q2	monociliated
671	25606451	25634628	1	27477.797	42006.066	24950	4018456	SSN_Q1Q2Q3Q4	nonciliated
672	25606544	25634629	1	27903.396	41790.465	24300	4018456	SSN_Q1Q2Q3Q4	nonciliated
673	25572498	25634602	1	20951.47	37121.465	22950	4018460	SSN_Q1Q2Q3Q4	monociliated
674	25561334	25634520	1	23030	39631.434	22600	4018460	SSN_Q1Q2Q3Q4	monociliated
675	25562629	25634553	1	17374	38811.035	25000	4018468	SSN_Q1Q2Q3Q4	bridge
676	25539857	25634555	1	18286.8	39695.836	24100	4018468	SSN_Q1Q2Q3Q4	bridge
677	25540428	25634557	1	18970	39284.234	24200	4018468	SSN_Q1Q2Q3Q4	bridge
678	25562629	25634594	1	18354	39345.836	24800	4018468	SSN_Q1Q2Q3Q4	bridge
680	25589160	25634892	1	22208.979	51966.21	25000	4018471	SSN_Q1Q2	nonciliated
681	25522599	25634623	1	20296.27	31984.4	23050	4018496	SSN_Q1Q2Q3Q4	balancer
682	25542171	25634689	1	23841.996	43805.07	24000	4018517	SSN_Q1Q2	nonciliated
683	25542170	25634629	1	27903.396	41790.465	24300	4018517	SSN_Q1Q2Q3Q4	nonciliated
684	25549372	25634937	1	22545.916	39476.11	24350	4018517	SSN_Q1Q2Q3Q4	nonciliated
685	25593368	25634863	1	25295.195	43740.67	23150	4018517	SSN_Q1Q2	nonciliated
686	25561630	25634685	1	23416.396	43222.67	24850	4018517	SSN_Q1Q2	nonciliated
687	25606476	25634628	1	27477.797	42006.066	24950	4018532	SSN_Q1Q2Q3Q4	monociliated
688	25606520	25634629	1	27903.396	41790.465	24300	4018532	SSN_Q1Q2Q3Q4	monociliated
689	25629075	25634862	1	27375.596	43385.07	22850	4018532	SSN_Q1Q2	monociliated
690	25564446	25634805	1	15861.69	40361.387	25150	4018540	SSN_Q1Q2	bridge
691	25585245	25634813	1	17270.4	40746.535	24500	4018540	SSN_Q1Q2	bridge
692	25588593	25634767	1	16973.6	40841.734	24700	4018540	SSN_Q1Q2	bridge
693	25588471	25634771	1	16626.4	41278.535	24100	4018540	SSN_Q1Q2	bridge
694	25588445	25634447	1	18078.668	41278.535	23750	4018540	SSN_Q1Q2	bridge
695	25569281	25634450	1	19405.867	42437.734	23100	4018540	SSN_Q1Q2	bridge
696	25570196	25634452	1	21472.268	43204.934	22050	4018540	SSN_Q1Q2	bridge
697	25570768	25634454	1	21895.068	43566.137	20500	4018540	SSN_Q1Q2	bridge
698	25622103	25634456	1	22113.469	43913.336	19500	4018540	SSN_Q1Q2	bridge
700	25592326	25634795	1	18131.092	40143.453	25550	4018540	SSN_Q1Q2	bridge
702	25588593	25634553	1	17374	38811.035	25000	4018540	SSN_Q1Q2Q3Q4	bridge
711	25597048	25634617	1	21791.004	40581.797	20350	4018552	SSN_Q1Q2Q3Q4	nonciliated
712	25567383	25634773	1	16978.58	36553.074	23700	4018552	SSN_Q1Q2	nonciliated
713	25596812	25634776	1	18195.646	36968.406	22600	4018552	SSN_Q1Q2	nonciliated
714	25620326	25634552	1	18085.2	35599.434	24600	4018552	SSN_Q1Q2	nonciliated
720	25621021	25634879	1	42258.074	51093.934	10850	4018348	SSN_Q1Q2Q3Q4	Cgroove
723	25567968	25634848	1	11844.933	46341.21	15700	4018364	SSN_Q1Q2Q3Q4	Cgroove
724	25560076	25634839	1	11541.133	45817.61	14000	4018368	SSN_Q1Q2Q3Q4	Cgroove
725	25576939	25634824	1	17768.8	33486.836	14600	4018369	SSN_Q1Q2Q3Q4	Cgroove
726	25550423	25634827	1	17679.2	33887.234	14100	4018369	SSN_Q1Q2Q3Q4	Cgroove
727	25628874	25634934	1	17546.2	31947.531	13600	4018380	SSN_Q1Q2Q3Q4	Cgroove
743	25506695	25634503	1	40250.465	47207.3	20750	4018998	SSN_Q1Q2Q3Q4	dense_vesicle
744	25584739	25634602	1	20951.47	37121.465	22950	4019019	SSN_Q1Q2Q3Q4	nonciliated
745	25542075	25634558	1	24865.87	43105.996	17950	4019019	SSN_Q1Q2Q3Q4	nonciliated
746	25542468	25634560	1	25149.602	43262.8	18800	4019019	SSN_Q1Q2Q3Q4	nonciliated
747	25509813	25634562	1	21767.203	39514.53	22450	4019019	SSN_Q1Q2Q3Q4	nonciliated
749	25525826	25634602	1	20951.47	37121.465	22950	4019022	SSN_Q1Q2Q3Q4	nonciliated
750	25597850	25634620	1	21258.07	35382.2	23200	4019022	SSN_Q1Q2Q3Q4	nonciliated
751	25576465	25634439	1	20333.6	34855.8	24900	4019022	SSN_Q1Q2	nonciliated
758	25561611	25634843	1	11333.933	43009.21	12800	4019121	SSN_Q1Q2Q3Q4	epithelial_floor
759	25561611	25634844	1	11375.933	42398.81	12850	4019121	SSN_Q1Q2Q3Q4	epithelial_floor
760	25565546	25634846	1	13792.333	41894.81	11200	4019121	SSN_Q1Q2Q3Q4	epithelial_floor
761	25535717	25634768	1	13377.34	35173.605	12450	4019126	SSN_Q1Q2Q3Q4	epithelial_floor
762	25628867	25634934	1	17546.2	31947.531	13600	4019128	SSN_Q1Q2Q3Q4	epithelial_floor
763	25552701	25634828	1	15458.8	33960.035	12000	4019129	SSN_Q1Q2Q3Q4	epithelial_floor
764	25603334	25634871	1	14663.6	31532.434	10200	4019130	SSN_Q1Q2Q3Q4	Cgroove
765	25565483	25634846	1	13792.333	41894.81	11200	4019133	SSN_Q1Q2Q3Q4	epithelial_floor
766	25559991	25634839	1	11541.133	45817.61	14000	4019134	SSN_Q1Q2Q3Q4	epithelial_floor
767	25544871	25634841	1	11515.933	44946.81	13400	4019134	SSN_Q1Q2Q3Q4	epithelial_floor
768	25550397	25634826	1	17127.6	34800.035	13600	4019137	SSN_Q1Q2Q3Q4	epithelial_floor
769	25606802	25634874	1	15248.8	35799.633	12950	4019138	SSN_Q1Q2Q3Q4	epithelial_floor
770	25550295	25634824	1	17768.8	33486.836	14600	4019138	SSN_Q1Q2Q3Q4	epithelial_floor
771	25552040	25634780	1	11580.801	38926.535	16250	4019140	SSN_Q1Q2	monociliated
772	25517681	25634645	1	21550.668	45213.934	13950	4019141	SSN_Q1Q2	bridge
773	25518750	25634647	1	14960.4	42414.867	20700	4019141	SSN_Q1Q2	bridge
774	25503475	25634859	1	14942.563	41251.777	21300	4019141	SSN_Q1Q2	bridge
775	25553694	25634861	1	13464.733	41734.47	21050	4019141	SSN_Q1Q2	bridge
776	25591838	25634857	1	15072.867	41272.465	21900	4019141	SSN_Q1Q2	bridge
777	25553569	25634865	1	14325.266	40645.266	19600	4019141	SSN_Q1Q2	bridge
778	25555430	25634780	1	11580.801	38926.535	16250	4019142	SSN_Q1Q2	epithelial_floor
779	25555320	25634781	1	12845.001	38939.137	15400	4019142	SSN_Q1Q2	epithelial_floor
780	25578906	25634780	1	11580.801	38926.535	16250	4019144	SSN_Q1Q2	epithelial_floor
781	25606156	25634845	1	15987.535	42346.734	16300	4019145	SSN_Q1Q2	bridge
782	25578878	25634780	1	11580.801	38926.535	16250	4019146	SSN_Q1Q2	bridge
783	25505645	25634867	1	13344.335	38286.734	18050	4019146	SSN_Q1Q2	bridge
784	25553782	25634737	1	14125.535	38922.332	17700	4019146	SSN_Q1Q2	bridge
785	25515279	25634641	1	13753.04	37703.355	21100	4019148	SSN_Q1Q2Q3Q4	bridge
786	25516131	25634643	1	15690.735	40088.066	19100	4019148	SSN_Q1Q2	bridge
787	25602004	25634840	1	21431.201	41926.27	15700	4019148	SSN_Q1Q2	bridge
789	25585808	25634791	1	16498.531	38231.2	22200	4019148	SSN_Q1Q2	bridge
791	25573531	25634727	1	14977.2	38158.71	18950	4019148	SSN_Q1Q2	bridge
792	25506820	25634731	1	15066.8	38752.31	18600	4019148	SSN_Q1Q2	bridge
793	25506820	25634734	1	15769.6	38536.71	18550	4019148	SSN_Q1Q2	bridge
794	25561059	25634842	1	11423.533	42698.41	13200	4019149	SSN_Q1Q2Q3Q4	epithelial_floor
795	25517658	25634645	1	21550.668	45213.934	13950	4019150	SSN_Q1Q2	bridge
796	25583436	25634783	1	12789.934	39621.4	19250	4019150	SSN_Q1Q2	bridge
797	25564247	25634865	1	14325.266	40645.266	19600	4019150	SSN_Q1Q2	bridge
800	25564309	25634729	1	14658	38192.31	18850	4019150	SSN_Q1Q2	bridge
801	25552868	25634731	1	15066.8	38752.31	18600	4019150	SSN_Q1Q2	bridge
802	25553755	25634737	1	14125.535	38922.332	17700	4019150	SSN_Q1Q2	bridge
803	25573160	25634775	1	16045.247	38231.207	23000	4019151	SSN_Q1Q2	bridge
804	25571214	25634456	1	22113.469	43913.336	19500	4019152	SSN_Q1Q2	bridge
806	25604059	25634643	1	15690.735	40088.066	19100	4019153	SSN_Q1Q2	bridge
807	25541908	25634952	1	14728.932	43889.06	21850	4019154	SSN_Q1Q2	bridge
808	25589289	25634823	1	24243.8	43762.6	21600	4019155	SSN_Q1Q2	monociliated
809	25571838	25634458	1	22119.068	44142.938	19000	4019155	SSN_Q1Q2	monociliated
810	25557307	25634746	1	26335.715	45498.598	16300	4019155	SSN_Q1Q2	monociliated
811	25557989	25634747	1	26801.135	45243.8	17400	4019155	SSN_Q1Q2	monociliated
812	25589376	25634750	1	24811.4	44261	22200	4019155	SSN_Q1Q2	monociliated
821	25590148	25634825	1	26635.936	44661.4	19350	4019158	SSN_Q1Q2	nonciliated
822	25583605	25634746	1	26335.715	45498.598	16300	4019158	SSN_Q1Q2	nonciliated
823	25583546	25634747	1	26801.135	45243.8	17400	4019158	SSN_Q1Q2	nonciliated
824	25628988	25634862	1	27375.596	43385.07	22850	4019159	SSN_Q1Q2	nonciliated
825	25560541	25634752	1	25371.4	44938.6	22000	4019160	SSN_Q1Q2	nonciliated
826	25556912	25634759	1	27159.998	42711.434	23850	4019160	SSN_Q1Q2Q3Q4	nonciliated
827	25606427	25634628	1	27477.797	42006.066	24950	4019160	SSN_Q1Q2Q3Q4	nonciliated
828	25556912	25634516	1	26725.998	42946.637	23850	4019160	SSN_Q1Q2Q3Q4	nonciliated
829	25593341	25634863	1	25295.195	43740.67	23150	4019160	SSN_Q1Q2	nonciliated
830	25608549	25634495	1	40369.81	53343.77	19200	4019161	SSN_Q1Q2Q3Q4	nonciliated
831	25585186	25634609	1	39224.58	48327.61	18900	4019162	SSN_Q1Q2Q3Q4	nonciliated
832	25520231	25634650	1	39553.73	48793.97	19450	4019162	SSN_Q3Q4	nonciliated
833	25520258	25634651	1	38905.066	50458.1	18350	4019162	SSN_Q3Q4	nonciliated
834	25584593	25634500	1	40222.465	48405.7	21250	4019162	SSN_Q1Q2Q3Q4	nonciliated
835	25582597	25634502	1	40102.066	48237.7	20850	4019162	SSN_Q1Q2Q3Q4	nonciliated
836	25580123	25634591	1	37939.066	50909.836	18900	4019162	SSN_Q1Q2Q3Q4	nonciliated
837	25597262	25634642	1	40680.61	54943.97	19000	4019163	SSN_Q1Q2Q3Q4	nonciliated
838	25620039	25634644	1	40969.01	55475.97	17950	4019163	SSN_Q1Q2Q3Q4	nonciliated
839	25554841	25634831	1	39953.2	58849.24	16800	4019166	SSN_Q1Q2Q3Q4	bridge
840	25555518	25634833	1	39802	57914.04	17050	4019166	SSN_Q1Q2Q3Q4	bridge
841	25518591	25634541	1	40797.867	55587	15300	4019166	SSN_Q1Q2Q3Q4	bridge
843	25576220	25634683	1	36792.613	53502.242	17750	4019167	SSN_Q3Q4	nonciliated
844	25600732	25634621	1	36652	52660.3	23050	4019169	SSN_Q1Q2Q3Q4	nonciliated
845	25606128	25634505	1	40053.43	50784.766	20750	4019169	SSN_Q1Q2Q3Q4	nonciliated
846	25589943	25634600	1	36273.535	52223.03	22400	4019169	SSN_Q1Q2Q3Q4	nonciliated
847	25575871	25634491	1	37908.26	55844.91	18200	4019170	SSN_Q3Q4	monociliated
848	25520815	25634652	1	32741.332	49303.566	25000	4019171	SSN_Q3Q4	nonciliated
849	25512460	25634526	1	32605.066	45582.367	22800	4019171	SSN_Q1Q2Q3Q4	nonciliated
850	25533050	25634665	1	35824.133	49556.496	18250	4019172	SSN_Q3Q4	nonciliated
851	25533713	25634668	1	36588.848	50011.81	19900	4019172	SSN_Q3Q4	nonciliated
852	25505478	25634601	1	33176.266	46943.633	23000	4019172	SSN_Q1Q2Q3Q4	nonciliated
853	25577336	25634506	1	33465.6	49170.33	13800	4019222	SSN_Q3Q4	dense_vesicle
854	25533068	25634665	1	35824.133	49556.496	18250	4019222	SSN_Q3Q4	dense_vesicle
855	25533614	25634667	1	37286.047	50003.41	19700	4019222	SSN_Q3Q4	dense_vesicle
856	25585777	25634575	1	36806.934	50374.098	18700	4019222	SSN_Q3Q4	dense_vesicle
857	25535564	25634680	1	33272.39	49822.73	15150	4019222	SSN_Q3Q4	dense_vesicle
858	25580632	25634512	1	36280.066	48582.098	22350	4019173	SSN_Q1Q2Q3Q4	nonciliated
859	25581122	25634540	1	40226.67	50720.832	21150	4019173	SSN_Q1Q2Q3Q4	nonciliated
860	25596680	25634618	1	33856.2	51385.84	25650	4019174	SSN_Q1Q2Q3Q4	nonciliated
861	25534070	25634674	1	32951.336	49463.164	22650	4019174	SSN_Q3Q4	nonciliated
862	25534259	25634675	1	33547.734	50728.766	23800	4019174	SSN_Q3Q4	nonciliated
863	25580306	25634514	1	34336.867	47802.766	22650	4019175	SSN_Q1Q2Q3Q4	biciliated
864	25580167	25634526	1	32605.066	45582.367	22800	4019175	SSN_Q1Q2Q3Q4	biciliated
865	25512301	25634599	1	33904.266	46467.168	24700	4019175	SSN_Q1Q2Q3Q4	biciliated
866	25584573	25634601	1	33176.266	46943.633	23000	4019175	SSN_Q1Q2Q3Q4	biciliated
867	25533948	25634671	1	36363.2	49731.3	20650	4019176	SSN_Q3Q4	nonciliated
868	25514245	25634510	1	38616.2	49176.633	21450	4019176	SSN_Q1Q2Q3Q4	nonciliated
869	25508705	25634535	1	38982.066	49296.098	21800	4019176	SSN_Q1Q2Q3Q4	nonciliated
870	25513668	25634512	1	36280.066	48582.098	22350	4019176	SSN_Q1Q2Q3Q4	nonciliated
871	25528676	25634659	1	38177.375	52228.715	21600	4019177	SSN_Q3Q4	nonciliated
872	25586364	25634667	1	37286.047	50003.41	19700	4019177	SSN_Q3Q4	nonciliated
873	25535588	25634680	1	33272.39	49822.73	15150	4019177	SSN_Q3Q4	nonciliated
874	25535928	25634681	1	35772.48	51804.51	17400	4019177	SSN_Q3Q4	nonciliated
875	25516128	25634888	1	36064.78	56859.21	22400	4019178	SSN_Q3Q4	nonciliated
876	25520289	25634651	1	38905.066	50458.1	18350	4019179	SSN_Q3Q4	nonciliated
877	25580749	25634535	1	38982.066	49296.098	21800	4019179	SSN_Q1Q2Q3Q4	nonciliated
878	25606798	25634788	1	22080.799	55579.062	20950	4019208	SSN_Q1Q2Q3Q4	nonciliated
879	25517866	25634531	1	23991.332	58159.266	21450	4019208	SSN_Q1Q2Q3Q4	nonciliated
880	25507477	25634632	1	10593.333	46234.81	11650	4019219	SSN_Q1Q2Q3Q4	Cgroove
887	25597093	25634619	1	34087.2	51681.24	25200	4018688	SSN_Q1Q2Q3Q4	SSN
911	25584013	25634500	1	40222.465	48405.7	21250	4018688	SSN_Q1Q2Q3Q4	SSN
913	25582573	25634502	1	40102.066	48237.7	20850	4018688	SSN_Q1Q2Q3Q4	SSN
914	25532050	25634502	1	40102.066	48237.7	20850	4018688	SSN_Q1Q2Q3Q4	SSN
958	25576431	25634587	1	35499.332	62588.867	21400	4018688	SSN_Q1Q2Q3Q4	SSN
964	25586440	25634470	1	40390	59184.297	13250	4018688	SSN_Q1Q2Q3Q4	SSN
966	25624294	25634810	1	39892.53	60643.1	10400	4018688	SSN_Q1Q2Q3Q4	SSN
969	25585181	25634807	1	15601.29	40123.39	24750	4018668	SSN_Q1Q2	bridge
970	25564414	25634805	1	15861.69	40361.387	25150	4018668	SSN_Q1Q2	bridge
971	25537119	25634816	1	15675.647	39261.61	22850	4018668	SSN_Q1Q2	bridge
972	25566349	25634771	1	16626.4	41278.535	24100	4018668	SSN_Q1Q2	bridge
973	25524002	25634696	1	16212.932	44919.457	22300	4018668	SSN_Q1Q2	bridge
974	25596204	25634698	1	16641.33	45319.86	22450	4018668	SSN_Q1Q2	bridge
975	25524002	25634699	1	16812.13	46017.06	22300	4018668	SSN_Q1Q2	bridge
976	25546443	25634702	1	15190.93	44451.86	22800	4018668	SSN_Q1Q2	bridge
977	25544648	25634704	1	14479.73	44429.46	23000	4018668	SSN_Q1Q2	bridge
978	25544942	25634705	1	14882.93	43807.86	23550	4018668	SSN_Q1Q2	bridge
979	25548002	25634949	1	16739.332	45510.258	21850	4018668	SSN_Q1Q2	bridge
984	25537256	25634740	1	16418.893	42597.652	23850	4018668	SSN_Q1Q2	bridge
985	25556394	25634742	1	15895.292	43275.254	23800	4018668	SSN_Q1Q2	bridge
986	25537372	25634744	1	14556.892	41651.254	24250	4018668	SSN_Q1Q2	bridge
988	25537372	25634745	1	14876.092	42676.055	24300	4018668	SSN_Q1Q2	bridge
1014	25534409	25634641	1	13753.04	37703.355	21100	4018492	SSN_Q1Q2Q3Q4	SSN
1057	25585839	25634791	1	16498.531	38231.2	22200	4018492	SSN_Q1Q2	SSN
