# Supplementary material for: Neural connectome of the ctenophore statocyst
Source: eLife. 2026 Feb 17;14:RP108420. doi: 10.7554/eLife.108420 (PMC12912722; doi:10.7554/eLife.108420)
Supplement: Figure 3—source data 2. [file elife-108420-fig3-data2.csv]

Var1	Var2	Freq
bal Q1	bal Q1	0
bal Q2	bal Q1	0
bal Q3	bal Q1	0
bal Q4	bal Q1	0
brg Q1Q2	bal Q1	1
brg Q3Q4	bal Q1	0
ANN Q1Q2	bal Q1	14
ANN Q3Q4	bal Q1	0
ANN Q1-4	bal Q1	10
bal Q1	bal Q2	0
bal Q2	bal Q2	0
bal Q3	bal Q2	0
bal Q4	bal Q2	0
brg Q1Q2	bal Q2	0
brg Q3Q4	bal Q2	0
ANN Q1Q2	bal Q2	15
ANN Q3Q4	bal Q2	0
ANN Q1-4	bal Q2	12
bal Q1	bal Q3	0
bal Q2	bal Q3	0
bal Q3	bal Q3	0
bal Q4	bal Q3	0
brg Q1Q2	bal Q3	0
brg Q3Q4	bal Q3	0
ANN Q1Q2	bal Q3	0
ANN Q3Q4	bal Q3	2
ANN Q1-4	bal Q3	9
bal Q1	bal Q4	0
bal Q2	bal Q4	0
bal Q3	bal Q4	0
bal Q4	bal Q4	0
brg Q1Q2	bal Q4	0
brg Q3Q4	bal Q4	0
ANN Q1Q2	bal Q4	0
ANN Q3Q4	bal Q4	3
ANN Q1-4	bal Q4	19
bal Q1	brg Q1Q2	0
bal Q2	brg Q1Q2	0
bal Q3	brg Q1Q2	0
bal Q4	brg Q1Q2	0
brg Q1Q2	brg Q1Q2	4
brg Q3Q4	brg Q1Q2	0
ANN Q1Q2	brg Q1Q2	57
ANN Q3Q4	brg Q1Q2	0
ANN Q1-4	brg Q1Q2	6
bal Q1	brg Q3Q4	0
bal Q2	brg Q3Q4	0
bal Q3	brg Q3Q4	0
bal Q4	brg Q3Q4	0
brg Q1Q2	brg Q3Q4	0
brg Q3Q4	brg Q3Q4	4
ANN Q1Q2	brg Q3Q4	0
ANN Q3Q4	brg Q3Q4	12
ANN Q1-4	brg Q3Q4	30
bal Q1	ANN Q1Q2	0
bal Q2	ANN Q1Q2	0
bal Q3	ANN Q1Q2	0
bal Q4	ANN Q1Q2	0
brg Q1Q2	ANN Q1Q2	17
brg Q3Q4	ANN Q1Q2	0
ANN Q1Q2	ANN Q1Q2	1
ANN Q3Q4	ANN Q1Q2	0
ANN Q1-4	ANN Q1Q2	1
bal Q1	ANN Q3Q4	0
bal Q2	ANN Q3Q4	0
bal Q3	ANN Q3Q4	0
bal Q4	ANN Q3Q4	0
brg Q1Q2	ANN Q3Q4	0
brg Q3Q4	ANN Q3Q4	6
ANN Q1Q2	ANN Q3Q4	0
ANN Q3Q4	ANN Q3Q4	0
ANN Q1-4	ANN Q3Q4	7
bal Q1	ANN Q1-4	0
bal Q2	ANN Q1-4	0
bal Q3	ANN Q1-4	0
bal Q4	ANN Q1-4	0
brg Q1Q2	ANN Q1-4	2
brg Q3Q4	ANN Q1-4	19
ANN Q1Q2	ANN Q1-4	9
ANN Q3Q4	ANN Q1-4	9
ANN Q1-4	ANN Q1-4	11
