# Supplementary material for: Neural connectome of the ctenophore statocyst
Source: eLife. 2026 Feb 17;14:RP108420. doi: 10.7554/eLife.108420 (PMC12912722; doi:10.7554/eLife.108420)
Supplement: Figure 3—figure supplement 1—source data 1. [file elife-108420-fig3-figsupp1-data1.zip]

Archive with 1 entries (1 files):
- Figure3_fig_suppl1_source_data1.rds
