# Supplementary material for: Neural connectome of the ctenophore statocyst
Source: eLife. 2026 Feb 17;14:RP108420. doi: 10.7554/eLife.108420 (PMC12912722; doi:10.7554/eLife.108420)
Supplement: Figure 4—source data 1. [file elife-108420-fig4-data1.csv]

response	plane	time
arrest	sagittal	0.080146922
arrest	sagittal	0.020460825
arrest	sagittal	0.178049085
arrest	sagittal	0.262636912
arrest	sagittal	0.252520643
arrest	tentacular	0.650137398
arrest	tentacular	2.163265848
arrest	tentacular	2.07832145
arrest	tentacular	1.812519026
arrest	tentacular	1.927086641
re-beat	sagittal	0.555541556
re-beat	sagittal	0.156586702
re-beat	sagittal	0.02361729
re-beat	sagittal	0.457237298
re-beat	sagittal	0.1724621
re-beat	tentacular	0.05152441
re-beat	tentacular	0.178350515
re-beat	tentacular	0.319767442
re-beat	tentacular	0.29197329
re-beat	tentacular	0.293376247
