# Supplementary material for: Neural connectome of the ctenophore statocyst
Source: eLife. 2026 Feb 17;14:RP108420. doi: 10.7554/eLife.108420 (PMC12912722; doi:10.7554/eLife.108420)
Supplement: Figure 4—source data 2. [file elife-108420-fig4-data2.csv]

frame	left	right
1	15	15
2	15	17
3	5	13
4	13	12
5	16	12
6	12	12
7	11	12
8	11	12
9	14	8
10	15	13
11	13	13
12	3	13
13	4	13
14	13	14
15	5	15
16	3	15
17	1	15
18	3	15
19	9	15
20	11	11
21	8	10
22	11	10
23	11	10
24	11	9
25	11	10
26	13	11
27	15	14
28	16	13
29	16	9
30	11	10
31	12	12
32	14	13
33	13	9
34	13	8
35	13	8
36	10	9
37	10	9
38	9	11
39	8	9
40	9	11
41	11	12
42	13	12
43	13	12
44	13	11
45	13	11
46	13	12
47	14	11
48	13	11
49	11	10
50	11	10
51	12	11
52	12	11
53	12	12
54	12	11
55	10	9
56	8	9
57	8	9
58	8	6
59	8	7
60	5	7
61	4	6
62	1	6
63	1	7
64	1	6
65	2	13
66	4	14
67	8	13
68	9	12
69	9	11
70	7	10
71	9	11
72	11	11
73	10	11
74	10	12
