# Supplementary material for: Neural connectome of the ctenophore statocyst
Source: eLife. 2026 Feb 17;14:RP108420. doi: 10.7554/eLife.108420 (PMC12912722; doi:10.7554/eLife.108420)
Supplement: Figure 4—source data 3. [file elife-108420-fig4-data3.csv]

frame	left	right
1	19	6
2	18	9
3	16	6
4	14	7
5	14	8
6	13	7
7	11	9
8	3	3
9	4	1
10	5	5
11	6	8
12	7	5
13	6	4
14	14	9
15	15	10
16	17	7
17	17	11
18	17	10
19	17	8
20	12	9
21	11	8
22	11	7
23	11	8
24	11	8
25	10	8
26	8	6
27	5	5
28	4	5
29	2	2
30	1	1
31	1	1
32	1	1
33	1	1
34	2	2
35	11	9
36	16	12
37	17	11
38	15	11
39	16	11
40	15	9
41	13	7
42	11	7
43	10	6
44	8	7
45	5	5
46	5	5
47	3	2
48	1	1
49	1	1
50	1	1
51	3	4
52	4	6
53	7	7
54	11	9
55	15	11
56	17	10
57	16	12
58	13	10
59	13	9
60	13	9
61	12	8
62	11	8
63	10	7
64	8	6
65	8	7
66	4	4
67	1	1
68	1	1
69	1	1
70	7	5
71	6	6
72	4	5
73	4	5
74	11	7
