# Supplementary material for: Neural connectome of the ctenophore statocyst
Source: eLife. 2026 Feb 17;14:RP108420. doi: 10.7554/eLife.108420 (PMC12912722; doi:10.7554/eLife.108420)
Supplement: Figure 4—figure supplement 1—source data 1. [file elife-108420-fig4-figsupp1-data1.csv]

frame	left	right
1	4	16
2	7	19
3	9	17
4	12	17
5	11	17
6	11	16
7	9	17
8	13	15
9	16	15
10	17	3
11	17	7
12	16	6
13	15	9
14	15	14
15	14	15
16	12	16
17	14	15
18	15	12
19	14	13
20	12	17
21	15	15
22	15	14
23	15	15
24	15	13
25	15	13
26	15	15
27	12	16
28	13	17
29	14	17
30	14	16
31	14	18
32	13	16
33	10	19
34	8	19
35	8	17
36	7	14
37	12	14
38	13	14
39	2	12
40	4	13
41	3	12
42	3	9
43	1	6
44	2	10
45	2	8
46	3	8
47	3	1
48	4	1
49	4	2
50	5	2
51	4	1
52	3	1
53	5	3
54	8	2
55	9	1
56	8	5
57	6	17
58	6	19
59	9	19
60	9	19
61	12	16
62	10	17
63	11	18
64	11	17
65	5	10
66	7	9
67	8	17
68	6	19
69	4	19
70	3	19
71	3	19
72	2	20
73	5	18
74	8	18
75	5	19
76	3	19
77	5	19
78	4	19
