# Supplementary material for: Neural connectome of the ctenophore statocyst
Source: eLife. 2026 Feb 17;14:RP108420. doi: 10.7554/eLife.108420 (PMC12912722; doi:10.7554/eLife.108420)
Supplement: Figure 4—figure supplement 1—source data 2. [file elife-108420-fig4-figsupp1-data2.csv]

frame	left	right
1	3	13
2	6	14
3	6	13
4	6	11
5	2	9
6	8	11
7	7	11
8	6	11
9	7	14
10	7	14
11	5	13
12	6	18
13	7	19
14	6	16
15	8	18
16	8	18
17	7	16
18	4	15
19	1	12
20	2	8
21	2	10
22	3	11
23	2	12
24	1	12
25	4	11
26	2	11
27	2	10
28	2	9
29	1	8
30	2	8
31	4	9
32	4	8
33	5	9
34	3	8
35	1	7
36	4	8
37	5	9
38	6	9
39	7	10
40	7	9
41	1	5
42	1	4
43	1	1
44	1	4
45	6	9
46	9	14
47	10	16
48	3	7
49	9	19
50	10	22
51	11	20
52	7	17
53	1	13
54	3	12
55	1	11
56	3	10
57	1	10
58	1	10
59	2	8
60	3	8
61	1	7
62	1	8
63	1	8
64	2	8
65	5	10
66	7	15
67	10	18
68	8	18
69	8	15
70	6	14
71	4	11
72	1	12
73	1	11
74	3	10
75	1	10
76	1	10
77	4	11
78	6	13
79	8	13
80	10	13
81	13	15
82	12	15
83	10	14
84	2	7
85	2	11
86	7	20
87	8	21
88	9	22
89	11	21
90	9	19
91	7	16
92	6	14
93	4	12
94	1	11
95	1	9
96	1	8
97	1	8
98	1	8
99	1	7
100	1	6
101	1	6
102	2	6
103	1	7
104	2	4
105	1	2
