# Supplementary material for: Neural connectome of the ctenophore statocyst
Source: eLife. 2026 Feb 17;14:RP108420. doi: 10.7554/eLife.108420 (PMC12912722; doi:10.7554/eLife.108420)
Supplement: Figure 4—figure supplement 1—source data 3. [file elife-108420-fig4-figsupp1-data3.csv]

frame	left	right
1	11	4
2	8	5
3	6	5
4	3	3
5	8	2
6	6	5
7	10	3
8	5	9
9	14	2
10	17	1
11	16	2
12	15	1
13	11	1
14	10	4
15	11	1
16	14	6
17	13	5
18	14	2
19	15	1
20	16	1
21	13	1
22	14	1
23	11	3
24	12	1
25	14	1
26	12	3
27	10	5
28	9	6
29	10	5
30	6	8
31	6	11
32	4	9
33	11	2
34	5	5
35	9	7
36	9	5
37	10	4
38	13	3
39	12	4
40	12	4
41	15	4
42	13	5
43	12	3
44	5	2
45	10	3
46	13	5
47	16	1
48	6	2
49	3	3
50	12	3
51	3	3
52	5	1
53	4	4
54	9	4
55	2	5
56	7	9
57	16	1
58	15	1
59	13	2
60	14	3
61	4	1
62	6	7
63	11	2
64	13	1
65	2	11
66	5	6
67	1	13
68	1	12
69	5	10
70	9	6
71	14	1
72	6	14
73	6	14
74	15	6
75	8	3
76	15	3
77	17	1
78	10	6
79	12	6
80	10	6
81	12	2
82	9	2
83	8	5
84	10	6
85	17	1
86	8	6
87	1	12
