# Supplementary material for: Neural connectome of the ctenophore statocyst
Source: eLife. 2026 Feb 17;14:RP108420. doi: 10.7554/eLife.108420 (PMC12912722; doi:10.7554/eLife.108420)
Supplement: Figure 4—figure supplement 1—source data 4. [file elife-108420-fig4-figsupp1-data4.csv]

frame	left	right
1	9	7
2	9	7
3	9	6
4	9	7
5	11	8
6	15	10
7	16	10
8	18	10
9	18	6
10	18	8
11	16	9
12	15	10
13	13	7
14	9	9
15	9	8
16	6	5
17	15	10
18	17	10
19	17	7
20	18	6
21	17	7
22	17	6
23	15	5
24	13	6
25	11	6
26	12	8
27	10	6
28	11	5
29	10	7
30	9	8
31	8	7
32	8	6
33	7	6
34	8	7
35	8	6
36	8	6
37	8	7
38	7	7
39	8	6
40	7	5
41	8	4
42	16	10
43	19	10
44	20	9
45	19	7
46	17	5
47	15	5
48	14	5
49	12	8
50	12	8
51	10	8
52	9	7
53	5	5
54	1	3
55	4	5
56	4	5
57	3	5
58	4	4
59	1	1
60	2	1
61	13	7
62	18	7
63	18	7
64	16	6
65	16	6
66	15	6
67	13	6
68	13	7
69	11	7
70	10	8
71	9	7
72	5	3
73	1	1
74	1	2
75	1	2
76	1	1
77	1	1
78	1	1
79	1	1
