# Supplementary material for: Neural connectome of the ctenophore statocyst
Source: eLife. 2026 Feb 17;14:RP108420. doi: 10.7554/eLife.108420 (PMC12912722; doi:10.7554/eLife.108420)
Supplement: Figure 4—figure supplement 1—source data 5. [file elife-108420-fig4-figsupp1-data5.csv]

frame	left	right
1	9	9
2	8	8
3	7	6
4	2	2
5	1	1
6	1	1
7	1	1
8	1	1
9	1	1
10	1	1
11	1	1
12	1	1
13	1	1
14	1	2
15	1	1
16	1	1
17	1	1
18	2	1
19	2	1
20	3	5
21	11	9
22	15	10
23	10	6
24	9	5
25	12	9
26	10	7
27	16	9
28	17	8
29	15	6
30	14	7
31	14	6
32	13	5
33	9	3
34	11	5
35	11	6
36	9	6
37	5	4
38	3	3
39	1	2
40	3	4
41	7	5
42	11	7
43	11	8
44	10	8
45	10	8
46	8	7
47	4	5
48	1	1
49	10	11
50	16	9
51	17	9
52	15	7
53	13	7
54	12	8
55	11	8
56	11	9
57	10	8
58	9	8
59	7	7
60	4	4
61	1	2
62	2	2
