# Supplementary material for: Neural connectome of the ctenophore statocyst
Source: eLife. 2026 Feb 17;14:RP108420. doi: 10.7554/eLife.108420 (PMC12912722; doi:10.7554/eLife.108420)
Supplement: Figure 4—figure supplement 1—source data 6. [file elife-108420-fig4-figsupp1-data6.csv]

frame	left	right
1	3	4
2	10	8
3	15	8
4	16	9
5	17	8
6	15	8
7	11	8
8	10	7
9	10	8
10	5	4
11	2	2
12	4	3
13	1	1
14	1	1
15	1	1
16	1	1
17	1	1
18	1	1
19	1	1
20	1	1
21	1	1
22	1	1
23	1	1
24	1	1
25	1	1
26	3	4
27	12	10
28	15	10
29	16	8
30	15	9
31	13	9
32	10	9
33	9	9
34	10	9
35	8	7
36	7	6
37	6	5
38	1	1
39	1	1
40	1	1
41	1	1
42	2	1
43	1	1
44	2	2
45	3	1
46	1	1
47	2	2
48	2	1
49	1	1
50	1	1
51	1	1
52	1	1
